# Supplementary material for: Insights into Alexandrium minutum Nutrient Acquisition, Metabolism and Saxitoxin Biosynthesis through Comprehensive Transcriptome Survey
Source: Biology (Basel). 2021 Aug 25;10(9):826. doi: 10.3390/biology10090826 (PMC8465370; doi:10.3390/biology10090826)
Supplement: Supplementary file 1 [file biology-10-00826-s001.zip › Table S1.xlsx]

## Sheet: Sheet1
Table S1: Quality control and filtering of transcriptome raw reads of A. minutum
Library name	Total reads	High-quality reads	Low-quality reads
U1	48 799 528	46 079 044 (94.4%)	2 285 714 (4.7%)
U2	55 155 670	51 877 244 (94.1%)	2 607 636 (4.7%)
N1	56 607 556	53 091 194 (93.8%)	2 879 006 (5.1%)
N2	51 309 274	48 440 850 (94.4%)	2 349 152 (4.6%)
P1	45 951 296	43 466 046 (94.6%)	2 048 296 (4.5%)
P2	55 289 988	52 450 832 (94.9%)	2 352 512 (4.3%)
