# Supplementary material for: Insights into Alexandrium minutum Nutrient Acquisition, Metabolism and Saxitoxin Biosynthesis through Comprehensive Transcriptome Survey
Source: Biology (Basel). 2021 Aug 25;10(9):826. doi: 10.3390/biology10090826 (PMC8465370; doi:10.3390/biology10090826)
Supplement: Supplementary file 1 [file biology-10-00826-s001.zip › Table S2.xlsx]

## Sheet: Sheet1
Table S2: ExN50 profile of A. minutum assembled unigenes
Ex	ExN50
1	521
2	614
3	448
4	536
5	521
6	536
7	536
8	536
9	544
10	542
11	564
12	593
13	602
14	602
15	610
16	609
17	610
18	631
19	668
20	675
21	677
22	701
23	715
24	729
25	766
26	784
27	816
28	826
29	858
30	864
31	899
32	951
33	971
34	991
35	1008
36	1026
37	1057
38	1090
39	1125
40	1143
41	1157
42	1185
43	1193
44	1226
45	1245
46	1258
47	1280
48	1300
49	1315
50	1337
51	1356
52	1374
53	1389
54	1414
55	1435
56	1447
57	1457
58	1474
59	1489
60	1505
61	1523
62	1544
63	1555
64	1567
65	1581
66	1592
67	1603
68	1618
69	1626
70	1634
71	1643
72	1650
73	1656
74	1662
75	1671
76	1683
77	1693
78	1705
79	1716
80	1724
81	1731
82	1736
83	1745
84	1749
85	1757
86	1760
87	1769
88	1774
89	1779
90	1780
91	1783
92	1782
93	1782
94	1775
95	1765
96	1748
97	1715
98	1657
99	1566
100	1566
