# Supplementary material for: Insights into Alexandrium minutum Nutrient Acquisition, Metabolism and Saxitoxin Biosynthesis through Comprehensive Transcriptome Survey
Source: Biology (Basel). 2021 Aug 25;10(9):826. doi: 10.3390/biology10090826 (PMC8465370; doi:10.3390/biology10090826)
Supplement: Supplementary file 1 [file biology-10-00826-s001.zip › Table S4.xlsx]

## Sheet: Sheet3
Table S4: A. minutum nitrogen metabolism gene catalogue
Categories	Symbol	Gene/Protein
Nitrate Assimilation	NRT2.5	Nitrate transporter
	NRT	Nitrite transporter
	NR	Nitrate reductase
	NiR	Nitrite reductase
Ammonium Assimilation	AMT	Ammonium transporter
	GS	Glutamine synthetase
	GOGAT	Glutamate synthetase
	GDH	Glutamine dehydrogenase
	CPS	Carbamoyl phosphate synthase
Urea Assimilation	Urea	Urea transporter
	Urease	Urease
Urea cycle	OTC	ornithine carbamoyltransferase, mitochondrial
	ASuS	argininosuccinate synthase
	AsL	argininosuccinate lyase
	Argn	arginase
