# Supplementary material for: Insights into Alexandrium minutum Nutrient Acquisition, Metabolism and Saxitoxin Biosynthesis through Comprehensive Transcriptome Survey
Source: Biology (Basel). 2021 Aug 25;10(9):826. doi: 10.3390/biology10090826 (PMC8465370; doi:10.3390/biology10090826)
Supplement: Supplementary file 1 [file biology-10-00826-s001.zip › Table S5.xlsx]

## Sheet: Sheet2
Table S5: Blastx result of A. minutum unigenes against cyanobacterial saxitoxin biosynthesis genes
Categories	Genes	Homologues	Length	#Hits	e-Value	sim mean	Description
Core	sxtA	TRINITY_DN109847_c2_g1_i1	3704	22	3.21547e-46	54.36	ABI75123.1polyketide synthase-related protein
		TRINITY_DN108140_c1_g2_i1	3673	26	3.14095e-40	58.77	ABI75094.1polyketide synthase-related protein
		TRINITY_DN118316_c1_g2_i1	3197	20	3.98082e-106	54.59	ABI75094.1polyketide synthase-related protein
		TRINITY_DN111773_c1_g1_i1	3174	13	1.45265e-81	51.49	ABI75123.1polyketide synthase-related protein
		TRINITY_DN115855_c2_g1_i1	2062	50	5.0334e-14	45.56	ACF94632.1polyketide synthase
		TRINITY_DN120953_c0_g1_i4	1974	19	2.90453e-65	54.99	ABI75123.1polyketide synthase-related protein
		TRINITY_DN111773_c0_g1_i2	1689	26	8.6274e-52	62.18	ABI75094.1polyketide synthase-related protein
		TRINITY_DN110867_c0_g1_i1	1565	50	1.19217e-25	47.36	ACF94637.1polyketide synthase
		TRINITY_DN111773_c0_g2_i1	1478	11	5.79897e-27	46.28	ABI75123.1polyketide synthase-related protein
		TRINITY_DN120076_c3_g4_i1	1448	50	6.61686e-25	47.62	ACF94637.1polyketide synthase
		TRINITY_DN108217_c2_g4_i1	1399	50	5.22683e-15	43.28	ACF94637.1polyketide synthase
		TRINITY_DN121324_c4_g1_i1	1266	50	1.59315e-76	57.3	ACF94637.1polyketide synthase
		TRINITY_DN111447_c1_g2_i1	946	28	5.62166e-30	60.58	ABI75094.1polyketide synthase-related protein
		TRINITY_DN7464_c0_g1_i1	236	13	6.63977e-08	61.42	ABI75094.1polyketide synthase-related protein
	sxtB	TRINITY_DN82437_c0_g1_i1	470	8	6.30851e-07	52.01	AFQ30793.1cytidine deaminase
	sxtD	TRINITY_DN106029_c2_g6_i1	1457	11	6.00598e-10	42.94	ABI75089.1sterole desaturase
	sxtG	TRINITY_DN115997_c0_g4_i1	1506	43	1.28303e-51	48.43	EFA72778.1sxtG (Amidinotransferase)
		TRINITY_DN115997_c0_g1_i1	1435	43	1.11622e-46	46.47	EFA72778.1sxtG (Amidinotransferase)
		TRINITY_DN114792_c0_g2_i2	1430	43	3.88299e-19	44.11	EFA72778.1sxtG (Amidinotransferase)
		TRINITY_DN105659_c4_g7_i1	1217	13	1.34474e-12	39.84	EFA72778.1sxtG (Amidinotransferase)
	sxtH/T	TRINITY_DN100385_c0_g1_i2	1575	11	1.0235e-25	45.25	EFA72769.1sxtT (Rieske (2Fe-2S) region protein)
		TRINITY_DN107329_c5_g5_i1	1649	11	2.02157e-21	38.65	EFA72769.1sxtT (Rieske (2Fe-2S) region protein)
		TRINITY_DN107913_c0_g2_i2	1887	11	2.66673e-19	54.29	ABI75133.1phenylpropionate dioxygenase
		TRINITY_DN117720_c0_g1_i1	1780	11	6.78626e-19	39.14	ABI75109.1phenylpropionate dioxygenase
		TRINITY_DN111551_c2_g5_i1	1875	11	1.77422e-18	42.48	EFA72769.1sxtT (Rieske (2Fe-2S) region protein)
		TRINITY_DN112541_c0_g2_i2	1861	11	3.42497e-18	40.42	ABI75133.1phenylpropionate dioxygenase
		TRINITY_DN119704_c0_g1_i1	2123	11	2.33966e-16	41.38	ABI75109.1phenylpropionate dioxygenase
		TRINITY_DN120253_c1_g4_i1	1839	11	4.76732e-16	38.77	ABI75109.1phenylpropionate dioxygenase
		TRINITY_DN117011_c2_g2_i1	1835	11	1.05018e-15	42.51	EFA72769.1sxtT (Rieske (2Fe-2S) region protein)
		TRINITY_DN115932_c0_g1_i1	1825	11	3.06167e-12	51.08	ABI75133.1phenylpropionate dioxygenase
		TRINITY_DN89600_c0_g1_i1	1519	11	6.47149e-09	42.81	ABI75109.1phenylpropionate dioxygenase
		TRINITY_DN109861_c0_g4_i1	1770	11	2.95694e-08	51.11	ABI75133.1phenylpropionate dioxygenase
		TRINITY_DN115139_c0_g2_i3	1667	11	3.33373e-08	46.41	ABI75133.1phenylpropionate dioxygenase
		TRINITY_DN86204_c0_g2_i1	403	11	1.16941e-07	45.45	ABI75133.1phenylpropionate dioxygenase
		TRINITY_DN114592_c0_g2_i1	1655	11	2.05667e-07	37.11	EFA72769.1sxtT (Rieske (2Fe-2S) region protein)
		TRINITY_DN121088_c2_g2_i1	1227	3	1.03497e-06	46.08	AYN62345.1SxtT
		TRINITY_DN121088_c2_g1_i2	340	5	2.58021e-06	54.52	EFA72769.1sxtT (Rieske (2Fe-2S) region protein)
		TRINITY_DN112048_c3_g3_i1	1347	8	2.82918e-06	54.62	ABI75133.1phenylpropionate dioxygenase
		TRINITY_DN115833_c1_g1_i5	473	1	5.19037e-06	53.23	ACG63840.1SxtT
		TRINITY_DN115833_c1_g2_i1	941	3	5.73308e-06	51.49	ABI75109.1phenylpropionate dioxygenase
		TRINITY_DN118028_c2_g1_i1	2617	2	8.11165e-06	37.74	EFA72769.1sxtT (Rieske (2Fe-2S) region protein)
	sxtI	TRINITY_DN100810_c0_g1_i1	2004	29	8.08171e-51	40.39	ABI75139.1NodU/CmcH-related carbamoyltransferase
		TRINITY_DN121300_c2_g3_i3	1649	14	6.35783e-27	45.98	EFA72776.1sxtI (Putative carbamoyltransferase)
		TRINITY_DN121300_c2_g2_i3	1049	1	5.09716e-06	42.95	SAQ71147.1SxtI
		TRINITY_DN86743_c0_g1_i1	225	1	6.49104e-06	58.97	AFY70416.1Carbamoyltransferase
		TRINITY_DN110258_c0_g1_i1	221	9	1.62444e-06	61.96	ABI75139.1NodU/CmcH-related carbamoyltransferase
	sxtJ	TRINITY_DN116773_c0_g1_i2	1354	1	5.90006e-06	50.94	WP_072721992.1sxtJ
	sxtS	TRINITY_DN114137_c1_g4_i3	2863	2	5.63126e-06	37.25	ABI75110.1phytanoyl-CoA dioxygenase
		TRINITY_DN107834_c0_g1_i1	1516	2	5.70845e-06	43.59	AYN62246.1SxtS
		TRINITY_DN98678_c0_g3_i1	1128	7	1.06401e-07	35.75	ABI75132.1phytanoyl-CoA dioxygenase
		TRINITY_DN115104_c3_g1_i1	1068	3	1.0279e-08	42.29	ABI75132.1phytanoyl-CoA dioxygenase
		TRINITY_DN107536_c0_g1_i1	1032	7	4.25491e-09	38.37	EFA72768.1sxtS (Phytanoyl-CoA dioxygenase family protein)
		TRINITY_DN91437_c0_g1_i1	1017	3	8.33971e-07	40.49	ABI75132.1phytanoyl-CoA dioxygenase
		TRINITY_DN109465_c0_g1_i1	972	12	4.65303e-14	38.58	ABI75110.1phytanoyl-CoA dioxygenase
		TRINITY_DN102730_c0_g2_i2	868	2	9.85725e-08	38.42	AYN62246.1SxtS
	sxtU	TRINITY_DN100850_c0_g3_i1	3630	11	3.16442e-19	44.92	ABI75134.1short-chain alcohol dehydrogenase
		TRINITY_DN108304_c1_g4_i2	3436	11	6.9368e-10	40.2	EFA72770.1sxtU (Short-chain dehydrogenase/reductase SDR)
		TRINITY_DN116243_c1_g1_i2	2850	11	9.2535e-13	41.84	EFA72770.1sxtU (Short-chain dehydrogenase/reductase SDR)
		TRINITY_DN102776_c3_g4_i2	2343	11	1.66422e-22	47.34	EFA72770.1sxtU (Short-chain dehydrogenase/reductase SDR)
		TRINITY_DN115267_c0_g2_i1	2195	7	1.79459e-10	49.03	ACG63811.1SxtU
		TRINITY_DN118562_c0_g2_i1	2108	11	7.04791e-23	48.25	EFA72770.1sxtU (Short-chain dehydrogenase/reductase SDR)
		TRINITY_DN110225_c1_g2_i1	2058	11	2.19975e-32	52.72	EFA72770.1sxtU (Short-chain dehydrogenase/reductase SDR)
		TRINITY_DN112244_c1_g1_i1	2010	5	1.05833e-06	39.92	EFA72770.1sxtU (Short-chain dehydrogenase/reductase SDR)
		TRINITY_DN106336_c1_g9_i1	1989	5	6.23363e-06	50.11	ABI75108.1short-chain alcohol dehydrogenase
		TRINITY_DN115545_c1_g1_i2	1888	11	1.87055e-08	46.79	EFA72770.1sxtU (Short-chain dehydrogenase/reductase SDR)
		TRINITY_DN116806_c0_g1_i1	1872	11	3.41916e-20	42.7	ABI75108.1short-chain alcohol dehydrogenase
		TRINITY_DN117837_c0_g1_i1	1728	11	1.95088e-13	42.3	EFA72770.1sxtU (Short-chain dehydrogenase/reductase SDR)
		TRINITY_DN116896_c0_g1_i1	1712	5	8.22996e-08	46.11	EFA72770.1sxtU (Short-chain dehydrogenase/reductase SDR)
		TRINITY_DN108251_c2_g3_i3	1705	6	1.8592e-08	54.98	ABI75108.1short-chain alcohol dehydrogenase
		TRINITY_DN109959_c2_g5_i1	1664	11	4.29308e-13	55.57	EFA72770.1sxtU (Short-chain dehydrogenase/reductase SDR)
		TRINITY_DN115365_c1_g2_i1	1609	10	3.86713e-07	48.66	EFA72770.1sxtU (Short-chain dehydrogenase/reductase SDR)
		TRINITY_DN116385_c0_g1_i2	1561	11	8.13138e-14	47.45	EFA72770.1sxtU (Short-chain dehydrogenase/reductase SDR)
		TRINITY_DN114500_c1_g1_i1	1529	11	1.33918e-09	47.99	EFA72770.1sxtU (Short-chain dehydrogenase/reductase SDR)
		TRINITY_DN105891_c0_g1_i1	1526	10	6.26771e-10	49.2	ABI75108.1short-chain alcohol dehydrogenase
		TRINITY_DN114902_c1_g1_i1	1512	5	1.41619e-07	39.35	EFA72770.1sxtU (Short-chain dehydrogenase/reductase SDR)
		TRINITY_DN103829_c0_g1_i1	1483	11	4.20894e-18	44.18	ABI75134.1short-chain alcohol dehydrogenase
		TRINITY_DN110601_c2_g1_i2	1477	11	8.03378e-18	54.66	EFA72770.1sxtU (Short-chain dehydrogenase/reductase SDR)
		TRINITY_DN115543_c0_g3_i2	1471	11	7.98329e-10	48.42	ABI75108.1short-chain alcohol dehydrogenase
		TRINITY_DN86808_c0_g1_i1	1422	3	3.54414e-08	38.59	AYN62299.1SxtU
		TRINITY_DN103320_c2_g1_i1	1417	11	1.378e-08	42.02	EFA72770.1sxtU (Short-chain dehydrogenase/reductase SDR)
		TRINITY_DN101489_c0_g1_i2	1381	2	7.9787e-06	45.07	AYN62299.1SxtU
		TRINITY_DN116762_c0_g1_i7	1379	11	1.26159e-17	44.79	EFA72770.1sxtU (Short-chain dehydrogenase/reductase SDR)
		TRINITY_DN109893_c1_g4_i2	1374	11	6.54917e-12	48.6	ABI75108.1short-chain alcohol dehydrogenase
		TRINITY_DN111163_c2_g6_i1	1369	11	8.06635e-14	53.21	ABI75108.1short-chain alcohol dehydrogenase
		TRINITY_DN103865_c0_g1_i2	1345	11	1.18533e-15	41.51	EFA72770.1sxtU (Short-chain dehydrogenase/reductase SDR)
		TRINITY_DN107756_c0_g2_i1	1335	11	1.63504e-19	45.22	EFA72770.1sxtU (Short-chain dehydrogenase/reductase SDR)
		TRINITY_DN111150_c4_g4_i1	1331	11	1.60694e-19	45.38	EFA72770.1sxtU (Short-chain dehydrogenase/reductase SDR)
		TRINITY_DN75688_c0_g1_i1	1324	11	8.95721e-09	50.65	ABI75108.1short-chain alcohol dehydrogenase
		TRINITY_DN109656_c1_g3_i1	1312	11	4.86352e-12	43.24	EFA72770.1sxtU (Short-chain dehydrogenase/reductase SDR)
		TRINITY_DN43130_c0_g1_i1	1303	10	9.35814e-07	44.15	EFA72770.1sxtU (Short-chain dehydrogenase/reductase SDR)
		TRINITY_DN105371_c4_g1_i1	1300	11	2.18238e-09	46.3	ABI75134.1short-chain alcohol dehydrogenase
		TRINITY_DN74696_c0_g1_i2	1295	11	4.88473e-19	47.37	ABI75108.1short-chain alcohol dehydrogenase
		TRINITY_DN114014_c0_g2_i1	1276	11	9.92447e-12	44.47	EFA72770.1sxtU (Short-chain dehydrogenase/reductase SDR)
		TRINITY_DN114890_c2_g7_i1	1254	11	8.92089e-17	46.05	ABI75108.1short-chain alcohol dehydrogenase
		TRINITY_DN113804_c0_g1_i1	1245	11	7.0466e-24	49.38	EFA72770.1sxtU (Short-chain dehydrogenase/reductase SDR)
		TRINITY_DN115638_c4_g4_i1	1239	3	6.53479e-08	44.01	EFA72770.1sxtU (Short-chain dehydrogenase/reductase SDR)
		TRINITY_DN121095_c2_g10_i2	1237	5	1.10536e-06	51.58	ACG63811.1SxtU
		TRINITY_DN106346_c1_g4_i2	1230	6	1.74933e-12	49.6	ABI75134.1short-chain alcohol dehydrogenase
		TRINITY_DN106057_c0_g1_i2	1222	11	5.23341e-11	47.28	EFA72770.1sxtU (Short-chain dehydrogenase/reductase SDR)
		TRINITY_DN84354_c0_g1_i1	1219	11	1.66668e-11	48.07	ABI75108.1short-chain alcohol dehydrogenase
		TRINITY_DN112311_c0_g1_i1	1218	11	2.6489e-18	47.32	EFA72770.1sxtU (Short-chain dehydrogenase/reductase SDR)
		TRINITY_DN39328_c0_g1_i1	1216	1	2.06127e-06	40.54	ACG63839.1SxtU
		TRINITY_DN114199_c1_g3_i1	1202	11	1.55199e-21	48.45	EFA72770.1sxtU (Short-chain dehydrogenase/reductase SDR)
		TRINITY_DN106114_c0_g2_i3	1201	6	3.5161e-07	47.85	ABI75108.1short-chain alcohol dehydrogenase
		TRINITY_DN105197_c0_g1_i2	1200	11	3.76657e-18	45.62	EFA72770.1sxtU (Short-chain dehydrogenase/reductase SDR)
		TRINITY_DN63674_c0_g1_i1	1194	11	2.09154e-11	43.42	EFA72770.1sxtU (Short-chain dehydrogenase/reductase SDR)
		TRINITY_DN79144_c0_g1_i2	1184	11	7.26734e-32	50.14	EFA72770.1sxtU (Short-chain dehydrogenase/reductase SDR)
		TRINITY_DN108821_c0_g7_i1	1177	6	3.05385e-08	45.4	ABI75134.1short-chain alcohol dehydrogenase
		TRINITY_DN111140_c0_g1_i1	1165	4	1.87293e-06	45.11	ABI75108.1short-chain alcohol dehydrogenase
		TRINITY_DN110849_c0_g1_i1	1148	11	3.79436e-24	48.44	ABI75108.1short-chain alcohol dehydrogenase
		TRINITY_DN93502_c0_g1_i1	1138	11	8.657e-17	42.76	ABI75108.1short-chain alcohol dehydrogenase
		TRINITY_DN89738_c0_g1_i1	1136	11	6.92724e-18	43.9	ABI75108.1short-chain alcohol dehydrogenase
		TRINITY_DN110026_c0_g4_i1	1135	11	6.35722e-18	50.8	EFA72770.1sxtU (Short-chain dehydrogenase/reductase SDR)
		TRINITY_DN76771_c0_g1_i1	1132	11	1.85075e-21	45.7	ABI75134.1short-chain alcohol dehydrogenase
		TRINITY_DN108176_c0_g2_i11	1130	11	6.03882e-18	50.55	ABI75108.1short-chain alcohol dehydrogenase
		TRINITY_DN112262_c4_g8_i1	1130	11	6.62554e-15	46.85	ABI75108.1short-chain alcohol dehydrogenase
		TRINITY_DN106196_c1_g2_i1	1126	11	1.42728e-11	45.45	EFA72770.1sxtU (Short-chain dehydrogenase/reductase SDR)
		TRINITY_DN8052_c0_g1_i1	1122	11	2.05567e-19	47.72	ABI75134.1short-chain alcohol dehydrogenase
		TRINITY_DN57944_c0_g1_i1	1117	11	2.09701e-17	49.39	EFA72770.1sxtU (Short-chain dehydrogenase/reductase SDR)
		TRINITY_DN104793_c0_g1_i1	1117	6	1.75007e-10	42.45	EFA72770.1sxtU (Short-chain dehydrogenase/reductase SDR)
		TRINITY_DN106476_c0_g1_i1	1111	11	1.6026e-12	42.93	ABI75108.1short-chain alcohol dehydrogenase
		TRINITY_DN112775_c0_g1_i1	1107	11	3.11901e-18	46.34	ABI75134.1short-chain alcohol dehydrogenase
		TRINITY_DN111511_c0_g5_i1	1100	11	1.41557e-18	46.58	EFA72770.1sxtU (Short-chain dehydrogenase/reductase SDR)
		TRINITY_DN47546_c0_g1_i1	1098	11	4.02973e-24	48.02	EFA72770.1sxtU (Short-chain dehydrogenase/reductase SDR)
		TRINITY_DN61237_c0_g1_i2	1088	11	1.41244e-15	44.72	ABI75134.1short-chain alcohol dehydrogenase
		TRINITY_DN87966_c0_g1_i1	1084	11	2.03934e-13	45.21	EFA72770.1sxtU (Short-chain dehydrogenase/reductase SDR)
		TRINITY_DN109517_c0_g4_i1	1084	4	6.1826e-10	42.12	ABI75134.1short-chain alcohol dehydrogenase
		TRINITY_DN112223_c0_g1_i1	1078	11	3.41907e-16	46.41	ABI75134.1short-chain alcohol dehydrogenase
		TRINITY_DN116773_c1_g1_i2	1067	11	1.28397e-19	45.38	ABI75108.1short-chain alcohol dehydrogenase
		TRINITY_DN74587_c0_g1_i1	1062	11	6.88336e-16	47.87	ABI75108.1short-chain alcohol dehydrogenase
		TRINITY_DN108357_c0_g1_i1	1060	11	3.38362e-10	40.43	EFA72770.1sxtU (Short-chain dehydrogenase/reductase SDR)
		TRINITY_DN110111_c0_g1_i1	1058	11	1.83046e-29	51.22	ABI75108.1short-chain alcohol dehydrogenase
		TRINITY_DN117670_c1_g3_i2	1054	11	2.24579e-28	51.26	EFA72770.1sxtU (Short-chain dehydrogenase/reductase SDR)
		TRINITY_DN107120_c0_g1_i1	1050	11	5.48521e-10	48.77	ABI75134.1short-chain alcohol dehydrogenase
		TRINITY_DN114732_c0_g1_i1	1045	11	1.03042e-14	45.46	EFA72770.1sxtU (Short-chain dehydrogenase/reductase SDR)
		TRINITY_DN118872_c0_g4_i1	1043	11	4.54547e-21	50.12	ABI75134.1short-chain alcohol dehydrogenase
		TRINITY_DN105655_c1_g6_i1	1034	11	2.07745e-13	49.48	EFA72770.1sxtU (Short-chain dehydrogenase/reductase SDR)
		TRINITY_DN102831_c0_g1_i1	1030	11	3.48661e-14	48.72	EFA72770.1sxtU (Short-chain dehydrogenase/reductase SDR)
		TRINITY_DN93802_c0_g1_i1	1027	11	2.48759e-27	50.12	ABI75108.1short-chain alcohol dehydrogenase
		TRINITY_DN114890_c2_g3_i1	1024	11	2.37988e-16	44.81	ABI75108.1short-chain alcohol dehydrogenase
		TRINITY_DN75578_c0_g1_i1	1024	11	2.02864e-20	45.99	ABI75108.1short-chain alcohol dehydrogenase
		TRINITY_DN142019_c0_g1_i1	1022	11	4.8744e-44	55.53	ABI75108.1short-chain alcohol dehydrogenase
		TRINITY_DN112979_c3_g1_i1	1010	11	3.5789e-24	49.13	ABI75134.1short-chain alcohol dehydrogenase
		TRINITY_DN101981_c0_g1_i1	1008	11	1.55045e-18	50.17	ABI75134.1short-chain alcohol dehydrogenase
		TRINITY_DN99758_c0_g2_i1	1007	11	1.36671e-21	46.86	ABI75134.1short-chain alcohol dehydrogenase
		TRINITY_DN109111_c0_g1_i3	1007	11	2.31031e-25	48.49	EFA72770.1sxtU (Short-chain dehydrogenase/reductase SDR)
		TRINITY_DN82833_c0_g2_i1	1005	11	6.47254e-14	43.02	ABI75108.1short-chain alcohol dehydrogenase
		TRINITY_DN114975_c0_g1_i3	1002	11	8.46704e-15	46.84	ABI75108.1short-chain alcohol dehydrogenase
		TRINITY_DN92347_c0_g1_i1	988	11	8.815e-19	45.73	EFA72770.1sxtU (Short-chain dehydrogenase/reductase SDR)
		TRINITY_DN113417_c0_g1_i4	987	11	7.43381e-17	50.86	EFA72770.1sxtU (Short-chain dehydrogenase/reductase SDR)
		TRINITY_DN118099_c2_g1_i1	987	11	1.07575e-17	48.81	ABI75134.1short-chain alcohol dehydrogenase
		TRINITY_DN59219_c0_g1_i1	984	11	9.21459e-33	48.69	EFA72770.1sxtU (Short-chain dehydrogenase/reductase SDR)
		TRINITY_DN112257_c2_g1_i1	976	11	3.33455e-16	49.51	ABI75108.1short-chain alcohol dehydrogenase
		TRINITY_DN107113_c0_g1_i3	973	3	1.75029e-08	43.67	AYN62299.1SxtU
		TRINITY_DN113417_c0_g3_i1	972	11	3.94078e-19	49.74	EFA72770.1sxtU (Short-chain dehydrogenase/reductase SDR)
		TRINITY_DN75561_c0_g1_i1	971	11	1.27811e-20	47.92	EFA72770.1sxtU (Short-chain dehydrogenase/reductase SDR)
		TRINITY_DN112034_c0_g1_i1	966	11	3.48486e-13	49.03	EFA72770.1sxtU (Short-chain dehydrogenase/reductase SDR)
		TRINITY_DN115793_c0_g1_i1	948	11	2.25074e-15	48.3	EFA72770.1sxtU (Short-chain dehydrogenase/reductase SDR)
		TRINITY_DN107386_c0_g4_i1	948	11	8.92309e-16	46.65	ABI75134.1short-chain alcohol dehydrogenase
		TRINITY_DN59923_c0_g1_i2	936	11	8.744e-20	45.7	ABI75134.1short-chain alcohol dehydrogenase
		TRINITY_DN116197_c3_g3_i1	906	11	5.19524e-13	47.39	ABI75134.1short-chain alcohol dehydrogenase
		TRINITY_DN96250_c0_g1_i5	873	11	2.38437e-26	47.71	ABI75108.1short-chain alcohol dehydrogenase
		TRINITY_DN82233_c0_g1_i1	873	11	1.97764e-11	47.06	ABI75108.1short-chain alcohol dehydrogenase
		TRINITY_DN100666_c0_g1_i2	831	11	1.64939e-16	49.45	EFA72770.1sxtU (Short-chain dehydrogenase/reductase SDR)
		TRINITY_DN98185_c0_g1_i1	825	11	2.14672e-12	43.31	ABI75134.1short-chain alcohol dehydrogenase
		TRINITY_DN104889_c0_g1_i1	748	11	1.06278e-13	47.36	EFA72770.1sxtU (Short-chain dehydrogenase/reductase SDR)
		TRINITY_DN106425_c0_g4_i1	645	11	1.22043e-09	48.57	EFA72770.1sxtU (Short-chain dehydrogenase/reductase SDR)
		TRINITY_DN102121_c0_g2_i1	627	11	7.92651e-16	45.35	EFA72770.1sxtU (Short-chain dehydrogenase/reductase SDR)
		TRINITY_DN103133_c0_g1_i2	619	11	1.34899e-08	58.7	EFA72770.1sxtU (Short-chain dehydrogenase/reductase SDR)
		TRINITY_DN103511_c0_g1_i1	613	11	4.10626e-14	47.33	EFA72770.1sxtU (Short-chain dehydrogenase/reductase SDR)
		TRINITY_DN96923_c0_g1_i1	551	11	2.24137e-10	41.72	EFA72770.1sxtU (Short-chain dehydrogenase/reductase SDR)
		TRINITY_DN83936_c0_g1_i1	548	5	3.03515e-07	49.89	ABI75108.1short-chain alcohol dehydrogenase
		TRINITY_DN96170_c0_g1_i1	439	11	1.31457e-09	45.9	EFA72770.1sxtU (Short-chain dehydrogenase/reductase SDR)
		TRINITY_DN61331_c0_g1_i1	438	11	5.02775e-21	57.29	EFA72770.1sxtU (Short-chain dehydrogenase/reductase SDR)
		TRINITY_DN88475_c0_g1_i1	372	11	8.98248e-10	52.06	EFA72770.1sxtU (Short-chain dehydrogenase/reductase SDR)
		TRINITY_DN39728_c0_g1_i1	348	11	1.13131e-15	65.95	EFA72770.1sxtU (Short-chain dehydrogenase/reductase SDR)
		TRINITY_DN117099_c13_g1_i1	333	5	6.12872e-08	55.4	ABI75108.1short-chain alcohol dehydrogenase
		TRINITY_DN51145_c0_g1_i1	294	11	5.12602e-12	52.06	ABI75134.1short-chain alcohol dehydrogenase
		TRINITY_DN92753_c0_g1_i1	288	11	4.94867e-09	52.45	ABI75134.1short-chain alcohol dehydrogenase
		TRINITY_DN145649_c0_g1_i1	281	11	1.40551e-06	64.52	ABI75134.1short-chain alcohol dehydrogenase
		TRINITY_DN73064_c0_g1_i1	250	11	1.63123e-09	41.8	ABI75134.1short-chain alcohol dehydrogenase
		TRINITY_DN45945_c0_g1_i1	247	11	3.44692e-16	59.77	ABI75108.1short-chain alcohol dehydrogenase
		TRINITY_DN50303_c0_g1_i1	244	4	1.25114e-06	59.21	ABI75134.1short-chain alcohol dehydrogenase
		TRINITY_DN60740_c0_g1_i1	240	11	2.45224e-07	50.88	EFA72770.1sxtU (Short-chain dehydrogenase/reductase SDR)
		TRINITY_DN137882_c0_g1_i1	227	3	1.84726e-06	59.13	AYN62299.1SxtU
		TRINITY_DN124863_c0_g1_i1	225	2	1.81773e-07	53.52	AYN62299.1SxtU
	sxtV	TRINITY_DN121045_c2_g1_i1	2079	1	7.61461e-06	44.9	ACG63837.1Sxtv
		TRINITY_DN111685_c0_g2_i1	836	1	5.48221e-06	47.67	ACG63837.1Sxtv
	sxtW	TRINITY_DN114491_c1_g3_i3	787	9	2.62983e-09	48.08	AYN62261.1SxtW
		TRINITY_DN102589_c3_g1_i6	765	9	1.88671e-09	48.08	AYN62261.1SxtW
		TRINITY_DN114491_c1_g5_i1	755	9	2.6739e-09	48.48	AYN62261.1SxtW
		TRINITY_DN114491_c1_g7_i1	688	9	9.52778e-10	48.08	AYN62261.1SxtW
		TRINITY_DN102589_c3_g4_i1	683	9	4.46561e-10	41.96	SAQ71160.1SxtW
		TRINITY_DN100411_c0_g1_i2	664	2	6.94054e-06	35.8	ACZ26230.1SxtW
		TRINITY_DN102589_c3_g2_i1	421	9	5.33986e-10	48.08	AYN62261.1SxtW
		TRINITY_DN99531_c0_g1_i1	342	7	8.31071e-06	49.57	ACG63802.1SxtW
		TRINITY_DN86510_c0_g1_i1	273	1	9.8642e-06	40.66	SAQ71160.1SxtW
		TRINITY_DN27522_c0_g1_i1	251	5	5.3816e-06	50	SAQ71160.1SxtW
Modification	sxtL	TRINITY_DN122869_c0_g1_i1	302	3	9.08907e-07	51.15	ABI75102.1GDSL-lipase
	sxtN	TRINITY_DN92212_c0_g1_i1	927	9	5.811e-11	47.75	AYN62259.1truncated SxtN
	sxtO	TRINITY_DN106836_c0_g5_i1	975	4	3.1384e-61	66.17	ABI75115.1adenylylsulfate kinase
		TRINITY_DN106836_c0_g4_i1	880	4	3.22408e-60	62.9	ABI75115.1adenylylsulfate kinase
		TRINITY_DN100799_c0_g1_i1	1665	1	5.00234e-07	50.98	ABI75115.1adenylylsulfate kinase
		TRINITY_DN71586_c0_g1_i1	313	2	1.16034e-06	67.86	ABI75143.1adenylylsulfate kinase
		TRINITY_DN111529_c1_g1_i1	2894	1	2.53404e-06	44.35	ABI75143.1adenylylsulfate kinase
		TRINITY_DN112566_c1_g4_i1	1999	1	2.66055e-06	50	ABI75115.1adenylylsulfate kinase
		TRINITY_DN48680_c0_g1_i1	263	2	4.49519e-06	50.05	AYN62317.1SxtO
		TRINITY_DN105955_c1_g1_i4	2035	1	7.64599e-06	65.63	AYN62270.1SxtO
		TRINITY_DN112738_c0_g1_i1	1978	1	9.72735e-06	39.61	ABI75115.1adenylylsulfate kinase
	sxtX	TRINITY_DN40552_c0_g1_i1	1905	29	2.73272e-15	53.08	ACF94655.1saxitoxin N1-hydroxylase
		TRINITY_DN106675_c1_g5_i1	1192	2	9.20574e-06	49.15	ABI75105.1cephalosporin hydroxylase
		TRINITY_DN91777_c0_g1_i1	1163	4	1.60254e-07	41.93	ABI75105.1cephalosporin hydroxylase
Transporter	sxtF/M	TRINITY_DN117181_c0_g5_i2	1767	10	9.5687e-07	49.36	ABI75103.1sodium-driven multidrug and toxic compound extrusion protein
		TRINITY_DN116214_c1_g5_i1	1765	1	6.07678e-06	39.59	ACG58379.1MATE transporter
		TRINITY_DN102460_c0_g1_i1	1744	2	1.08075e-06	43.86	EFA72771.1sxtM (NorM)
		TRINITY_DN118123_c0_g1_i4	1544	2	4.06607e-06	46.4	EFA72771.1sxtM (NorM)
	sxtP	TRINITY_DN113083_c0_g1_i2	5094	11	5.81851e-14	43.76	ABI75114.1putative saxitoxin-binding protein
		TRINITY_DN94182_c0_g1_i1	2386	1	8.37872e-06	41.37	ABI75114.1putative saxitoxin-binding protein
